# Supplementary material for: Phogrin Regulates High-Fat Diet-Induced Compensatory Pancreatic β-Cell Growth by Switching Binding Partners
Source: Nutrients. 2024 Jan 4;16(1):169. doi: 10.3390/nu16010169 (PMC10780347; doi:10.3390/nu16010169)
Supplement: Supplementary file 1 [file nutrients-16-00169-s001.zip]

Archive with 1 entries (1 files):
- nutrients-2783597-supplementary.pdf
